# Supplementary material for: Biomechanical Effects of Different Load Cases with an Implant-Supported Full Bridge on Four Implants in an Edentulous Mandible: A Three-Dimensional Finite Element Analysis (3D-FEA)
Source: Dent J (Basel). 2023 Nov 7;11(11):261. doi: 10.3390/dj11110261 (PMC10670282; doi:10.3390/dj11110261)
Supplement: Supplementary file 1 [file dentistry-11-00261-s001.zip]

Archive with 1 entries (1 files):
- dentistry-2512860-supplementary.pdf
